# Supplementary material for: Sustainable Alginate–Hydrochar Composite Beads for 2-Nitrophenol Adsorption in Batch and Fixed-Bed Systems
Source: Materials (Basel). 2025 May 21;18(10):2412. doi: 10.3390/ma18102412 (PMC12112803; doi:10.3390/ma18102412)
Supplement: Supplementary file 1 [file materials-18-02412-s001.zip]

Archive with 1 entries (1 files):
- materials-3618654-supplementary.pdf
